# Supplementary material for: Orexinergic pathway as a potential therapeutic candidate for the modulation of glucose homeostasis
Source: Front Physiol. 2025 Dec 8;16:1659753. doi: 10.3389/fphys.2025.1659753 (PMC12719273; doi:10.3389/fphys.2025.1659753)
Supplement: Supplementary file 1 [file Table2.xlsx]

## Sheet: Sheet1
Supplementary Table 1 :Risk of Bias Assessment for All 30 Included Studies
Study ID	First Author (Year) – exact citation	Model Type	SYRCLE / ROBINS-I / Cochrane Domain	Random Sequence Generation	Baseline Characteristics	Allocation Concealment	Random Housing / Standard Conditions	Blinding (Personnel / Outcome)	Incomplete Outcome Data	Selective Reporting	Other Bias (Funding/COI)	Overall Risk of Bias
1	Griffond et al., 1999	Animal	SYRCLE	Unclear	Low	Unclear	Low	Low / Low	Low	Low	Low	Moderate
2	Moriguchi et al., 1999	Animal	SYRCLE	Unclear	Low	Unclear	Low	Low / Low	Low	Low	Low	Moderate
3	Cai et al., 2001	Animal	SYRCLE	Unclear	Low	Unclear	Low	Low / Low	Low	Low	Low	Moderate
4	Liu et al., 2001	Cellular	ROBINS-I	Low	Low	Low	Low	N/A / Low	Low	Low	Low	Moderate
5	Burdakov et al., 2006	Cellular	ROBINS-I	Low	Low	Low	Low	N/A / Low	Low	Low	Low	Low
6	Tkacs et al., 2007	Animal	SYRCLE	Unclear	Low	Unclear	Low	Low / Low	Low	Low	Low	Low–Moderate
7	González et al., 2008	Cellular	ROBINS-I	Low	Low	Low	Low	N/A / Low	Low	Low	Low	Low
8	Tsuneki et al., 2008	Animal KO	SYRCLE	Unclear	Low	Unclear	Low	Low / Low	Low	Low	Low	Low–Moderate
9	Gonzàlez et al., 2009	Animal + Cellular	SYRCLE/ROBINS-I	Low	Low	Low	Low	Low / Low	Low	Low	Low	Low
10	Yi et al., 2009	Animal	SYRCLE	Unclear	Low	Unclear	Low	Low / Low	Low	Low	Low	Low–Moderate
11	Yang et al., 2018	Animal	SYRCLE	Low	Low	Low	Low	Low / Low	Low	Low	Low	Low
12	Teegala et al., 2020	Animal + Cellular	SYRCLE/ROBINS-I	Low	Low	Low	Low	Low / Low	Low	Low	Low	Low
13	Teegala et al., 2023	Animal	SYRCLE	Low	Low	Low	Low	Low / Low	Low	Low	Low	Low
14	Devère et al., 2025	Animal KO	SYRCLE	Low	Low	Low	Low	Low / Low	Low	Low	Low	Low
15	Ouedraogo et al., 2003	Cellular + Animal	SYRCLE/ROBINS-I	Unclear	Low	Unclear	Low	Low / Low	Low	Low	Low	Moderate
16	Nowak et al., 2005	Animal + Cellular	SYRCLE/ROBINS-I	Unclear	Low	Unclear	Low	Low / Low	Low	Low	Low	Moderate
17	Chen et al., 2013	Cellular	ROBINS-I	Low	Low	Low	Low	N/A / Low	Low	Low	Low	Low
18	Park et al., 2015	Animal + Islets	SYRCLE	Low	Low	Low	Low	Low / Low	Low	Low	Low	Low
19	Kaczmarek et al., 2017	Animal + Cellular	SYRCLE/ROBINS-I	Low	Low	Low	Low	Low / Low	Low	Low	Low	Low
20	Skrzypski et al., 2016	Cellular	ROBINS-I	Low	Low	Low	Low	N/A / Low	Low	Low	Low	Low
21	Tsuneki et al., 2015	Animal	SYRCLE	Low	Low	Low	Low	Low / Low	Low	Low	Low	Low
22	Tsuneki et al., 2016	Animal	SYRCLE	Low	Low	Low	Low	Low / Low	Low	Low	Low	Low
23	Liu et al., 2016	Cellular	ROBINS-I	Low	Low	Low	Low	N/A / Low	Low	Low	Low	Low
24	Skrzypski et al., 2011	Cellular	ROBINS-I	Low	Low	Low	Low	N/A / Low	Low	Low	Low	Low
25	Zhang et al., 2019	Cellular	ROBINS-I	Low	Low	Low	Low	N/A / Low	Low	Low	Low	Low
26	Ducroc et al., 2007	Ex vivo + Animal	SYRCLE/ROBINS-I	Low	Low	Low	Low	Low / Low	Low	Low	Low	Low
27	Tsuneki et al., 2002	Animal	SYRCLE	Unclear	Low	Unclear	Low	Low / Low	Low	Low	Low	Moderate
28	Zarifkar et al., 2017	Human RCT	Cochrane RoB 2.0	Low	Low	Low	N/A	Low / Moderate	Low	Low	Low	Low
29	Devère et al., 2025	Animal KO	SYRCLE	Low	Low	Low	Low	Low / Low	Low	Low	Low	Low
30	Tsuneki et al., 2009	Animal	SYRCLE	Unclear	Low	Unclear	Low	Low / Low	Low	Low	Low	Low–Moderate
Summary
Category	Low	Low–Moderate	Moderate	Overall Judgment
Animal studies (n=21)	0.62	0.19	0.19	Low–Moderate
Cellular studies (n=8)	1	0	0	Low
Human study (n=1)	1	0	0	Low
All 30 studies	0.8	0.1	0.1	Low
