# Supplementary material for: Orexinergic pathway as a potential therapeutic candidate for the modulation of glucose homeostasis
Source: Front Physiol. 2025 Dec 8;16:1659753. doi: 10.3389/fphys.2025.1659753 (PMC12719273; doi:10.3389/fphys.2025.1659753)
Supplement: Supplementary file 2 [file Table1.xlsx]

## Sheet: Sheet1
Study ID	First Author (Year)	Model Type	Species / Cell Line	Sample Size (n)	Intervention / Exposure	Dose & Route	Primary Tissue / System	Primary Outcome	Key Quantitative Result	Main Signaling Pathway (as stated)	Key Transcription Factor(s) (as stated)
1	Griffond et al., 1999	Animal	Rat	14	Insulin/glucose IP	Various	Lateral hypothalamus	Prepro-orexin mRNA ↑ in hypoglycemia	+120 % mRNA	Hypoglycemia-specific activation	–
2	Moriguchi et al., 1999	Animal	Rat	12	Insulin hypoglycemia	IP	LH orexin neurons	c-Fos ↑ 33 %	+33 % c-Fos	Acute hypoglycemia activation	c-Fos
3	Cai et al., 2001	Animal	Rat	22	Insulin hypoglycemia	50 U/kg IP	LH orexin	Orexin-B ↑ 10-fold, c-Fos ↑	+900 % orexin-B	NTS → glutamate relay	c-Fos
4	Liu et al., 2001	Cellular	Rat LH slices	15	Orexin-A	1 µM	LH neurons	Firing ↑ 500 %	+500 % firing	Postsynaptic excitation	c-Fos
5	Burdakov et al., 2006	Cellular	Mouse/rat slices	20	Extracellular glucose	0.2–5 mM	Orexin neurons	Hyperpolarization	–68 % firing at 5 mM	Non-metabolic GI sensing via K₂P/SGLT	–
6	Tkacs et al., 2007	Animal	Rat	18	Insulin hypoglycemia	3 U/kg IP	Perifornical orexin	Wake ↑ 48 %, c-Fos ↑ 37 %	+48 % wake	Hypoglycemia alarm	c-Fos
7	González et al., 2008	Cellular	Brain slices	14	Various sugars	0–20 mM	Orexin neurons	Hyperpolarization	–65 % firing	Non-metabolic GI sensing via K₂P/SGLT	–
8	Tsuneki et al., 2008,2009	Animal KO	Mouse	36	Genetic orexin KO	–	Multi-system	Age-related insulin resistance	HOMA-IR ↑ 2.1×	Akt/GSK3β disruption	FOXO1 ↑
9	Gonzàlez et al., 2009	Animal + Cellular	Mouse slices / TASK KO	42	Glucose analogs / TASK KO	0–5 mM / genetic	Orexin neurons	GI sensing preserved	100 % 2-DG mimicry	Non-metabolic GI sensing via K₂P/SGLT	–
10	Yi et al., 2009	Animal	Rat	20	ICV orexin-A	1 nmol ICV	Liver	EGP ↑	+78 % EGP	OX1R → sympathetic → PEPCK/G6Pase	PGC-1α ↑
11	Yang et al., 2018	Animal	Rat (DIO/DR)	24	Orexin-A ICV	1–3 nmol ICV	Arcuate nucleus	Food intake ↑ in obesity	+42 % intake	OX1R/CB1R co-signaling	CREB
12	Teegala et al., 2020	Animal + Cellular	Mouse	28	Low glucose	0.25–0.7 mM	LH stimulates VTA	Glutamate ↑, reward-feeding ↑	+180 % glutamate	Gαi/o-cAMP-PKA → VTA glutamate/dopamine	CREB (PKA)
13	Teegala et al., 2023	Animal	Mouse C57BL/6J	32	Chemogenetics + CR	CNO + 50 % CR	LH stimulates VTA	Food-seeking in hypoglycemia	+240 % seeking	AMPK/T-type Ca²⁺ in restriction	CREB (PKA)
14	Devère et al., 2025	Animal KO	Mouse	40	Genetic orexin KO	–	Multi-system	Insulin resistance, obesity	HOMA-IR ↑ 2.1× (males)	Akt/GSK3β disruption	FOXO1 ↑
15	Ouedraogo et al., 2003	Cellular + Animal	Rat islets	20	Glucose 2.8–16.7 mM	–	Pancreas	Orexin-A release at low glucose	Inverse to glucose	Glucose downregulation of orexin release	–
16	Nowak et al., 2005	Animal + Cellular	Rat islets	12	Orexin-A/B	1–100 nM	Pancreas	Insulin secretion ↑	+45 % insulin	OX1R/OX2R → Ca²⁺/PLC	CREB
17	Chen et al., 2013	Cellular	INS-1 rat β-cells	–	Orexin-A	10⁻¹⁰–10⁻⁶ M	β-cells	Apoptosis ↓	–62 % caspase-3	OX1R → PI3K/Akt/ERK	FOXO1↓, Elk-1
18	Park et al., 2015	Animal + Islets	Mouse	24	Orexin-A	16 nmol/kg IP	Pancreas	GSIS ↑, glucagon ↓	+55 % insulin	cAMP/EPAC2/RyR	CREB
19	Kaczmarek et al., 2017	Animal + Cellular	Rat (STZ/HFD)	28	Chronic orexin-A	10 nmol/kg IP	Pancreas	β-cell survival ↑	–28 % glycemia	OX1R → PI3K/Akt	FOXO1↓
20	Skrzypski et al., 2016	Cellular	INS-1E rat β-cells	–	Orexin-A	100 nM	β-cells	Proliferation ↑	+48 % BrdU	TRP/Ca²⁺ & cAMP/EPAC2/RyR	Elk-1, c-Fos
21	Tsuneki et al., 2015	Animal	Mouse	40	Central orexin-A	fM–nM ICV	Liver	Hepatic IR prevention	+35 % insulin sensitivity	ANS → PEPCK/PGC-1α downregulation	FOXO1↓, PGC-1α↓
22	Tsuneki et al., 2016	Animal	db/db mouse	32	Suvorexant (DORA)	30 mg/kg oral	Liver / circadian	Glucose tolerance ↑	–22 % AUC	Circadian orexin antagonism	PGC-1α↓
23	Liu, Zhao and Guo, 2016	Cellular	Hep3B human hepatocytes	–	Orexin-A	10⁻⁹–10⁻⁷ M	Liver	Glucose uptake ↑, oxidation ↑	+39 % uptake	PI3K/Akt/mTOR → GLUT1/PDH	FOXO1↓
24	Skrzypski et al., 2011	Cellular	3T3-L1 adipocytes	–	Orexin-A	1–100 nM	Adipose	Glucose uptake ↑	+67 % 2-DG	PI3K → GLUT4/PPARγ	C/EBPα
25	Zhang et al., 2019	Cellular	HUVEC endothelial	–	Orexin-A + high glucose	100 nM	Vascular	ROS/NLRP3 ↓	–51 % ROS	SIRT1 → ROS/NLRP3 downregulation	NF-κB↓
26	Ducroc et al., 2007	Ex vivo + Animal	Rat jejunum	16	Orexin-A/B	10 nM–55 µg/kg	Gut	Glucose absorption ↓	–53 to –59 %	OX1R (epithelial), OX2R (CCK) → SGLT-1 ↓	–
27	Tsuneki et al., 2002	Animal	Mouse	24	Orexin-A/B IV	0.01–1 nmol/kg	Whole-body	Blood glucose ↓ in DM	–31 % glycemia	Neural/hormonal utilization	–
28	Zarifkar et al., 2017	Human RCT	T2D patients	60	Metformin + pioglitazone	3 months	Plasma	Orexin-A ↑, HOMA-IR ↓	r = –0.67	Treatment restores orexin	GSK3β↓
29	Devère et al., 2025	Animal KO	Mouse	40	Orexin KO + HFD	–	Multi-system	Glucose tolerance ↓	–38 % tolerance	Akt/GSK3β	FOXO1 ↑
30	Tsuneki et al., 2009	Animal	Mouse	–	Orexin-related	–	Central/peripheral	Various metabolic effects	–	Gαi/o-cAMP-PKA pathway	CREB
